# Supplementary material for: Clonal Dissemination of Pandrug-Resistant Klebsiella pneumoniae ST392KL27 in a Tertiary Care Hospital in Mexico
Source: Int J Mol Sci. 2025 Aug 20;26(16):8047. doi: 10.3390/ijms26168047 (PMC12386949; doi:10.3390/ijms26168047)
Supplement: Supplementary file 1 [file ijms-26-08047-s001.zip]

Archive with 2 entries (2 files):
- Pathogenwatch Klebsiella 2025.xlsx
- ijms-3802346-supplementary.pdf
