# Supplementary material for: Clonal Dissemination of Pandrug-Resistant Klebsiella pneumoniae ST392KL27 in a Tertiary Care Hospital in Mexico
Source: Int J Mol Sci. 2025 Aug 20;26(16):8047. doi: 10.3390/ijms26168047 (PMC12386949; doi:10.3390/ijms26168047)
Supplement: Supplementary file 1 [file ijms-26-08047-s001.zip › Pathogenwatch Klebsiella 2025.xlsx]

## Sheet: Hoja1
NAME	DATE	COUNTRY	CITY/REGION	COLLECTION DATE	ISOLATION SOURCE	HOST	HOST STATUS	HOST SEX	COLLECTED BY	RUN ACCESSION	EXPERIMENT ACCESSION	SAMPLE ACCESSION	SECONDARY SAMPLE ACCESSION	STUDY ACCESSION	ALTERNATIVE SAMPLE NAME 1	ALTERNATIVE SAMPLE NAME 2
SAMEA6155858	8th August 2017	Nigeria	Ile-Ife; Osun		Blood	Human				ERR4783380	ERX4653145	SAMEA6155858	ERS3955876	PRJEB29739	G18584037	OAU-AAA-042
SAMEA6375489	2014	Colombia	NariÃ±o		Secretion	Human				ERR4795639	ERX4665409	SAMEA6375489	ERS4141582	PRJEB29742	G18000622	RB 1594
SAMEA5976616	2016	Colombia	Antioquia		Urine	Human				ERR4795546	ERX4665316	SAMEA5976616	ERS3779451	PRJEB29742	G18000899	GMR-RA 208.16
SAMEA5758565	10th May 2016	Philippines	Cebu City; VII/Cebu		Cerebrospinal fluid	Human				ERR4635210	ERX4559702	SAMEA5758565	ERS3562016	PRJEB29738	G18764037	16ars-vsm569
SAMEA6155848	7th January 2017	Nigeria	Ile-Ife; Osun		Urine	Human				ERR4783364	ERX4653129	SAMEA6155848	ERS3955866	PRJEB29739	G18584186	OAU-OFO-122ii
SAMEA6375515	2015	Colombia	Cauca		Secretion	Human				ERR4795606	ERX4665376	SAMEA6375515	ERS4141608	PRJEB29742	G18000747	GMR - RA 526
SAMEA6375613	2017	Colombia	Norte de Santander		Urine	Human				ERR4795629	ERX4665399	SAMEA6375613	ERS4141706	PRJEB29742	G18001096	GMR-RA 449.17
SAMEA5855683	2016	Colombia	BogotÃ¡		Abdominal fluid	Human				ERR4795480	ERX4665250	SAMEA5855683	ERS3644203	PRJEB29742	G18001012	GMR-RA 727.16
SAMEA6155841	7th January 2017	Nigeria	Ile-Ife; Osun		Urine	Human				ERR4782987	ERX4652752	SAMEA6155841	ERS3955859	PRJEB29739	G18584180	OAU-OFO-122ii
SAMEA6156101		Nigeria	Ibadan; Oyo		Blood	Human				ERR4783403	ERX4653168	SAMEA6156101	ERS3956119	PRJEB29739	G18501056	UCH-OGU-P030
SAMEA6375510	2015	Colombia	Meta		Blood	Human				ERR4795605	ERX4665375	SAMEA6375510	ERS4141603	PRJEB29742	G18000737	GMR - RA 499
SAMEA6155847		Nigeria	Ile-Ife; Osun		Blood	Human				ERR4783362	ERX4653127	SAMEA6155847	ERS3955865	PRJEB29739	G18584185	OAU-OFO-061
SAMEA6155959		Nigeria	Ile-Ife; Osun		Blood	Human				ERR4783440	ERX4653205	SAMEA6155959	ERS3955977	PRJEB29739	G18585202	OAU-AAA-011A
SAMEA4532227	3rd July 2014	Philippines	Zamboanga City; IX/Zamboanga del Sur		Wound	Human				ERR1853111	ERX1915089	SAMEA4532227	ERS1431406	PRJEB17615	21523_3#152	14ARS_ZMC0048
SAMN12393050	3rd March 2016	USA	New York City, NY	2016-03-03	Urine	Human			Columbia University Division of Infectious Diseases	SRR9858649	SRX6612792	SAMN12393050	SRS5176933	PRJNA557275	NR4532
SAMN12392818	3rd February 2012	USA	New York City, NY	2012-02-03	Urine	Human			Columbia University Division of Infectious Diseases	SRR9858963	SRX6612478	SAMN12392818	SRS5176619	PRJNA557275	NR5434
SAMN07525415	22nd February 2017	USA	Houston	2017-02-22	Urine	Human			Houston Methodist Hospital	SRR5973390	SRX3130580	SAMN07525415	SRS3601537	PRJNA396774	NEK68
SAMN06437438	1st October 2012	USA	Houston	2012-10-01	Urine	Human			Houston Methodist Hospital	SRR5386166	SRX2681191	SAMN06437438	SRS2078498	PRJNA376414	KPN448
SAMN08382743	9th December 2012	Singapore		2012-12-09	Blood	Human			Ng Tat Ming, Tan Tock Seng Hospital, Singapore	SRR6505361	SRX3593952	SAMN08382743	SRS2866757	PRJNA431029	GASRECK85
SAMEA3538975	10th January 2014	Spain		2014-01-01	Urine	Human	Infection			ERR1228401	ERX1300453	SAMEA3538975	ERS846124	PRJEB10018	EuSCAPE_ES103
SAMEA1877813	2012	Spain		2012-01-01	Ascitic fluid	Human				ERR264518	ERX239036	SAMEA1877813	ERS201958	PRJEB1272	K754-sc-2012-12-20T14:43:04Z-1530231
SAMN06437166	23rd December 2011	USA	Houston	2011-12-23	Respiratory	Human			Houston Methodist Hospital	SRR5386439	SRX2681464	SAMN06437166	SRS2078774	PRJNA376414	KPN143
SAMN12393101	28th April 2017	USA	New York City, NY	2017-04-28	Urine	Human			Columbia University Division of Infectious Diseases	SRR9858794	SRX6612647	SAMN12393101	SRS5176788	PRJNA557275	NR6173
SAMN12392814	8th December 2011	USA	New York City, NY	2011-12-08	Respiratory	Human			Columbia University Division of Infectious Diseases	SRR9858950	SRX6612491	SAMN12392814	SRS5176632	PRJNA557275	NR5061
SAMN12392897	20th September 2013	USA	New York City, NY	2013-09-20	Blood	Human			Columbia University Division of Infectious Diseases	SRR9858815	SRX6612626	SAMN12392897	SRS5176767	PRJNA557275	KP0668
SAMEA6368082		Netherlands								ERR3712475	ERX3715922	SAMEA6368082	ERS4134185	PRJEB35685	RIVM_C010528
SAMN06437216	27th February 2012	USA	Houston	2012-02-27	Urine	Human			Houston Methodist Hospital	SRR5386389	SRX2681414	SAMN06437216	SRS2078723	PRJNA376414	KPN207
SAMEA3727690	18th March 2014	Belgium		2014-01-01	Blood	Human	Infection			ERR1514924	ERX1585944	SAMEA3727690	ERS1034839	PRJEB10018	EuSCAPE_BE103
SAMN15010514		Netherlands				Human			RIVM	SRR11841852	SRX8392259	SAMN15010514	SRS6705366	PRJNA634885	RIVM_C010528
SAMN12393096	1st April 2017	USA	New York City, NY	2017-04-01	Urine	Human			Columbia University Division of Infectious Diseases	SRR9858822	SRX6612619	SAMN12393096	SRS5176760	PRJNA557275	NR6154
SAMEA3729733	3rd January 2014	Turkey		2014-01-01	Blood	Human	Infection			ERR1541331	ERX1612096	SAMEA3729733	ERS1036882	PRJEB10018	EuSCAPE_TR056
SAMN12393053	25th March 2016	USA	New York City, NY	2016-03-25	Respiratory	Human			Columbia University Division of Infectious Diseases	SRR9858646	SRX6612795	SAMN12393053	SRS5176936	PRJNA557275	NR4677
SAMEA3729904	26th December 2013	Austria		2013-01-01	Wound secretion	Human	Infection			ERR1541543	ERX1612308	SAMEA3729904	ERS1037053	PRJEB10018	EuSCAPE_AT025
SAMEA3649550	30th April 2014	Spain		2014-01-01	Urine	Human	Infection			ERR1289832	ERX1361438	SAMEA3649550	ERS956699	PRJEB10018	EuSCAPE_ES234
SAMN06437172	12th January 2012	USA	Houston	2012-01-12	Urine	Human			Houston Methodist Hospital	SRR5386433	SRX2681458	SAMN06437172	SRS2078766	PRJNA376414	KPN151
SAMN12392929	18th May 2014	USA	New York City, NY	2014-05-18	Abdominal	Human			Columbia University Division of Infectious Diseases	SRR9858709	SRX6612732	SAMN12392929	SRS5176873	PRJNA557275	NR2535
SAMN06218039	2013	USA		2013-01-01	Blood	Human			Barry Kreiswirth	SRR5168869	SRX2485665	SAMN06218039	SRS1915869	PRJNA339843	GCID_KLEBC_00129
SAMEA6368372		Netherlands								ERR3712765	ERX3716212	SAMEA6368372	ERS4134475	PRJEB35685	RIVM_C014017
SAMN07255218	2013	Canada		2013-01-01		Human			National Microbiology Laboratory (NML)	SRR5714068	SRX2934453	SAMN07255218	SRS2296779	PRJNA390933	N13-03237
SAMN06437390	7th December 2011	USA	Houston	2011-12-07	Urine	Human			Houston Methodist Hospital	SRR5386214	SRX2681239	SAMN06437390	SRS2078547	PRJNA376414	KPN398
SAMN12392810	29th November 2011	USA	New York City, NY	2011-11-29	Blood	Human			Columbia University Division of Infectious Diseases	SRR9858937	SRX6612504	SAMN12392810	SRS5176645	PRJNA557275	KP0548
SAMN06437249	27th March 2012	USA	Houston	2012-03-27	Urine	Human			Houston Methodist Hospital	SRR5386356	SRX2681381	SAMN06437249	SRS2078689	PRJNA376414	KPN246
SAMN14640220	13th July 2015	Spain		2015-07-13	Human gut	Human			Ramon y Cajal Health Research Institute (IRYCIS)	SRR11585190	SRX8152751	SAMN14640220	SRS6515341	PRJNA626430	K188
SAMEA3729709	28th April 2014	Turkey		2014-01-01	Wound secretion	Human	Infection			ERR1541412	ERX1612177	SAMEA3729709	ERS1036858	PRJEB10018	EuSCAPE_TR161
SAMN14640274	19th February 2016	Spain		2016-02-19	Human gut	Human			Ramon y Cajal Health Research Institute (IRYCIS)	SRR11585130	SRX8152811	SAMN14640274	SRS6515401	PRJNA626430	K321
SAMN06437188	2nd February 2012	USA	Houston	2012-02-02	Urine	Human			Houston Methodist Hospital	SRR5386417	SRX2681442	SAMN06437188	SRS2078750	PRJNA376414	KPN177
SAMEA6368045		Netherlands								ERR3712438	ERX3715885	SAMEA6368045	ERS4134148	PRJEB35685	RIVM_C010250
SAMN08720233	2014	USA	New York City	2014-01-01	Blood	Human			Columbia University Medical Center	SRR6844953	SRX3800409	SAMN08720233	SRS3052405	PRJNA438531	KP0753
SAMN12393011	2nd April 2015	USA	New York City, NY	2015-04-02	Urine	Human			Columbia University Division of Infectious Diseases	SRR9858774	SRX6612667	SAMN12393011	SRS5176808	PRJNA557275	NR1793
SAMN12393093	21st March 2017	USA	New York City, NY	2017-03-21	Urine	Human			Columbia University Division of Infectious Diseases	SRR9858715	SRX6612726	SAMN12393093	SRS5176867	PRJNA557275	NR6056
SAMEA5232507	2016	Nepal		2016-01-01	Blood	Human	diseased			ERR3162549	ERX3190633	SAMEA5232507	ERS3039934	PRJEB30913	2740
SAMN14640219	9th July 2015	Spain		2015-07-09	Human gut	Human			Ramon y Cajal Health Research Institute (IRYCIS)	SRR11585191	SRX8152750	SAMN14640219	SRS6515340	PRJNA626430	K187
SAMEA3499985	16th January 2014	Poland		2014-01-01	Urine	Human	Infection			ERR1205021	ERX1277263	SAMEA3499985	ERS807134	PRJEB10018	EuSCAPE_PL023
SAMN06437227	8th March 2012	USA	Houston	2012-03-08	Urine	Human			Houston Methodist Hospital	SRR5386378	SRX2681403	SAMN06437227	SRS2078711	PRJNA376414	KPN219
SAMN12392895	16th September 2013	USA	New York City, NY	2013-09-16	Urine	Human			Columbia University Division of Infectious Diseases	SRR9858865	SRX6612576	SAMN12392895	SRS5176717	PRJNA557275	NR5101
SAMEA3672957	30th April 2014	Luxembourg		2014-01-01	Other ()	Human	Infection			ERR1374915	ERX1446041	SAMEA3672957	ERS980106	PRJEB10018	EuSCAPE_LU005
SAMN06218126	2013	USA		2013-01-01	Blood	Human			Barry Kreiswirth	SRR8072004	SRX4899982	SAMN06218126	SRS3946495	PRJNA479772	GCID_KLEBC_00202
SAMEA3712522	2013	Denmark		2013-01-01		Human			Anette M. Hammerum	ERR1191564	ERX1264948	SAMEA3712522	ERS1019671	PRJEB12145	sam_144405_20151214_AMA425
SAMN14640179	7th July 2015	Spain		2015-07-07	Human gut	Human			Ramon y Cajal Health Research Institute (IRYCIS)	SRR11585237	SRX8152704	SAMN14640179	SRS6515294	PRJNA626430	B*5
SAMEA3500042	20th March 2014	France		2014-01-01	Lower respiratory tract secrection	Human	Infection			ERR1205064	ERX1277306	SAMEA3500042	ERS807191	PRJEB10018	EuSCAPE_FR057
SAMN06437250	26th March 2012	USA	Houston	2012-03-26	Urine	Human			Houston Methodist Hospital	SRR5386355	SRX2681380	SAMN06437250	SRS2078688	PRJNA376414	KPN247
SAMN12393052	24th March 2016	USA	New York City, NY	2016-03-24	Urine	Human			Columbia University Division of Infectious Diseases	SRR9858647	SRX6612794	SAMN12393052	SRS5176935	PRJNA557275	NR4678
SAMN07525488	16th January 2017	USA	Houston	2017-01-16	Urine	Human			Houston Methodist Hospital	SRR5973399	SRX3130571	SAMN07525488	SRS3601546	PRJNA396774	KPN3272
SAMEA4781193	2017	Italy		2017	blood	Human				ERR3480280	ERX3501839	SAMEA4781193	ERS2601136	PRJEB27342
SAMEA5226449	2nd June 2017	United Kingdom		2017-06-02	screen	human				ERR4095919	ERX4091217	SAMEA5226449	ERS3033894	PRJEB30134	43b6ed62-f9fe-11e8-b069-3c4a9275d6c8
SAMEA7190585		Germany				Human				ERR4463556	ERX4403927	SAMEA7190585	ERS4950818	PRJEB39867	RBK-17-0624-1
SAMEA7190607		Germany				Human				ERR4465096	ERX4403954	SAMEA7190607	ERS4950840	PRJEB39867	RBL-17-0308-1
SAMEA7758629		Netherlands								ERR5037574	ERX4843922	SAMEA7758629	ERS5505960	PRJEB42331	RIVM_C019479
SAMEA7758614		Netherlands								ERR5037559	ERX4843907	SAMEA7758614	ERS5505945	PRJEB42331	RIVM_C019194
SAMEA7758647		Netherlands								ERR5037592	ERX4843940	SAMEA7758647	ERS5505978	PRJEB42331	RIVM_C019586
SAMN16895795	1st January 2018	USA		2018-01-01	rectal swab isolate	Human				SRR13130546	SRX9571520	SAMN16895795	SRS7775042	PRJNA288601	2018HL-00251
SAMN19016653	1st January 2017	USA		2017-01-01	respiratory	Human			MDRO network	SRR14449977	SRX10800467	SAMN19016653	SRS8887134	PRJNA658369	ARLG-7835
SAMN19015830	1st January 2018	Singapore		2018-01-01	urine	Human			MDRO network	SRR14449513	SRX10800259	SAMN19015830	SRS8886930	PRJNA658369	ARLG-6537
SAMN19015822	1st January 2018	Singapore		2018-01-01	Non-wound abdominal	Human			MDRO network	SRR14450166	SRX10800926	SAMN19015822	SRS8887593	PRJNA658369	ARLG-6520
SAMN20064884	1st January 2020	Switzerland		2020-01-01		Human				SRR15047218	SRX11357828	SAMN20064884	SRS9404581	PRJNA744003	N1437
SAMN02138575	2012	USA		2012-10	bile (fluid)	Human				SRR851019	SRX277912	SAMN02138575	SRS420858	PRJNA201950
SAMN12212183	1st January 2015	Switzerland		2015-01-01		Human				SRR10028246	SRX6764608	SAMN12212183	SRS5312720	PRJNA543274	403161-15
SAMN15868643	1st January 2016	USA	Northeast	2016-01-01	urine	Human			MDRO network	SRR12509507	SRX9000137	SAMN15868643	SRS7252793	PRJNA658369	ARLG-4304
SAMN16940018	1st January 2019	USA		2019-01-01	rectal swab isolate	Human				SRR13158519	SRX9597557	SAMN16940018	SRS7801840	PRJNA288601	2019HL-00637
SAMN15868229	1st January 2016	USA	Northeast	2016-01-01	respiratory	Human			MDRO network	SRR12509532	SRX9000112	SAMN15868229	SRS7252770	PRJNA658369	ARLG-3609
SAMN16579475	5th August 2012	Algeria	Oran	2012-08-05	Urines	Human			ZEMMOUR A.	SRR12921214	SRX9385740	SAMN16579475	SRS7605729	PRJNA672836	ehuo_640
SAMN16940016	1st January 2019	USA		2019-01-01	rectal swab isolate	Human				SRR13158521	SRX9597555	SAMN16940016	SRS7801838	PRJNA288601	2019HL-00635
SAMN16823592	1st January 2018	USA		2018-01-01	urine isolate	Human				SRR13086326	SRX9532520	SAMN16823592	SRS7739042	PRJNA288601	2018HL-00163
SAMN16939967	2018	USA		2018-01-01	blood isolate	Human				SRR13156969	SRX9597117	SAMN16939967	SRS7801401	PRJNA288601	2018HL-00587
SAMN16895790	1st January 2018	USA		2018-01-01	rectal swab isolate	Human				SRR13130551	SRX9571515	SAMN16895790	SRS7770459	PRJNA288601	2018HL-00246
SAMN15868667	1st January 2017	USA	Northeast	2017-01-01	respiratory	Human			MDRO network	SRR12509445	SRX9000199	SAMN15868667	SRS7252857	PRJNA658369	ARLG-4555
SAMN16558045	2017	USA		2017-01-01	blood	Human				SRR12902554	SRX9367554	SAMN16558045	SRS7589496	PRJNA288601	1704358
SAMEA7853235	1st January 2018	Spain		2018-01-01	Hospital Universitario Gregorio Maranon (Madrid)	Human	diseased			ERR5191975	ERX4996819	SAMEA7853235	ERS5599714	PRJEB42440	AI2599
SAMEA7853242	1st January 2018	Spain		2018-01-01	Hospital Universitario Gregorio Maranon (Madrid)	Human	diseased			ERR5192003	ERX4996847	SAMEA7853242	ERS5599721	PRJEB42440	AI2606
SAMEA7853246	1st January 2018	Spain		2018-01-01	Hospital Clinic (Barcelona)	Human	diseased			ERR5192021	ERX4996865	SAMEA7853246	ERS5599725	PRJEB42440	AI2635
SAMEA7853247	1st January 2018	Spain		2018-01-01	Hospital Clinic (Barcelona)	Human	diseased			ERR5192022	ERX4996866	SAMEA7853247	ERS5599726	PRJEB42440	AI2636
SAMEA7853249	1st January 2018	Spain		2018-01-01	Hospital Clinic (Barcelona)	Human	diseased			ERR5192033	ERX4996877	SAMEA7853249	ERS5599728	PRJEB42440	AH0325
SAMEA7853251	1st January 2018	Spain		2018-01-01	Hospital Clinic (Barcelona)	Human	diseased			ERR5192039	ERX4996883	SAMEA7853251	ERS5599730	PRJEB42440	AI2639
SAMEA7853252	1st January 2018	Spain		2018-01-01	Hospital Clinic (Barcelona)	Human	diseased			ERR5192045	ERX4996889	SAMEA7853252	ERS5599731	PRJEB42440	AI2640
SAMEA7853253	1st January 2018	Spain		2018-01-01	Hospital Clinic (Barcelona)	Human	diseased			ERR5192049	ERX4996893	SAMEA7853253	ERS5599732	PRJEB42440	AI2641
SAMEA7853254	1st January 2018	Spain		2018-01-01	Hospital Clinic (Barcelona)	Human	diseased			ERR5192053	ERX4996897	SAMEA7853254	ERS5599733	PRJEB42440	AH0326
SAMEA7853255	1st January 2018	Spain		2018-01-01	Hospital Clinic (Barcelona)	Human	diseased			ERR5192057	ERX4996901	SAMEA7853255	ERS5599734	PRJEB42440	AH0327
SAMEA7962727	1st January 2018	Spain		2018-01-01	Hospital Universitario Gregorio Maranon (Madrid)	Human	diseased			ERR5216291	ERX5019747	SAMEA7962727	ERS5649874	PRJEB42440	AI2607
SAMEA7962728	1st January 2018	Spain		2018-01-01	Hospital Universitario Gregorio Maranon (Madrid)	Human	diseased			ERR5216295	ERX5019751	SAMEA7962728	ERS5649875	PRJEB42440	AI2608
SAMEA8065673	1st January 2018	Spain		2018-01-01	Hospital Universitario Gregorio Maranon (Madrid)	Human	diseased			ERR5319214	ERX5108617	SAMEA8065673	ERS5752844	PRJEB42440	AI2822
SAMEA8065702	1st January 2018	Spain		2018-01-01	Hospital Clinic (Barcelona)	Human	diseased			ERR5319338	ERX5108741	SAMEA8065702	ERS5752873	PRJEB42440	AI2841
SAMEA8065759	1st January 2018	Spain		2018-01-01	Hospital Universitario La Princesa (Madrid)	Human	diseased			ERR5319566	ERX5108969	SAMEA8065759	ERS5752930	PRJEB42440	AH0329
SAMEA8065760	1st January 2018	Spain		2018-01-01	Hospital Universitario La Princesa (Madrid)	Human	diseased			ERR5319570	ERX5108973	SAMEA8065760	ERS5752931	PRJEB42440	AI3028
SAMEA8065763	1st January 2018	Spain		2018-01-01	Hospital Universitario La Princesa (Madrid)	Human	diseased			ERR5319580	ERX5108983	SAMEA8065763	ERS5752934	PRJEB42440	AI2927
SAMEA8065765	1st January 2018	Spain		2018-01-01	Hospital Universitario La Princesa (Madrid)	Human	diseased			ERR5319590	ERX5108993	SAMEA8065765	ERS5752936	PRJEB42440	AI2929
SAMEA8065767	1st January 2018	Spain		2018-01-01	Hospital Universitario La Princesa (Madrid)	Human	diseased			ERR5319596	ERX5108999	SAMEA8065767	ERS5752938	PRJEB42440	AI2931
SAMEA8065768	1st January 2018	Spain		2018-01-01	Hospital Universitario La Princesa (Madrid)	Human	diseased			ERR5319600	ERX5109003	SAMEA8065768	ERS5752939	PRJEB42440	AI2932
SAMEA8158451	1st January 2018	Spain		2018-01-01	Hospital Universitario La Princesa (Madrid)	Human	diseased			ERR5422707	ERX5207398	SAMEA8158451	ERS5845219	PRJEB42440	AI2912
SAMEA8158456	1st January 2018	Spain		2018-01-01	Hospital Universitario La Princesa (Madrid)	Human	diseased			ERR5422727	ERX5207418	SAMEA8158456	ERS5845224	PRJEB42440	AI2917
SAMEA8158462	1st January 2018	Spain		2018-01-01	Hospital Universitario La Princesa (Madrid)	Human	diseased			ERR5422749	ERX5207440	SAMEA8158462	ERS5845230	PRJEB42440	AI2923
SAMEA12941025	1st January 2013	Denmark		2013-01-01	rectal swab	Human				ERR8527745	ERX8137929	SAMEA12941025	ERS10539821	PRJEB50806	AMA0425
SAMN17981724	1st January 2015	Singapore		2015-01-01	blood	Human			Singapore General Hospital	SRR13873355	SRX10253623	SAMN17981724	SRS8394189	PRJNA577535	EC1470
SAMN24019541	11th June 2015	United Kingdom		2015-06-11		Human				SRR17302223	SRX13479069	SAMN24019541	SRS11375531	PRJNA788733	130450
SAMN24018829	19th July 2015	United Kingdom		2015-07-19		Human				SRR17302506	SRX13479458	SAMN24018829	SRS11375921	PRJNA788733	144638
SAMN24019523	15th December 2014	United Kingdom		2014-12-15		Human				SRR17302707	SRX13479921	SAMN24019523	SRS11376383	PRJNA788733	77249
SAMN24018821	17th March 2015	United Kingdom		2015-03-17		Human				SRR17302771	SRX13479857	SAMN24018821	SRS11376320	PRJNA788733	99031
SAMN24020933	7th December 2014	United Kingdom		2014-12-07		Human				SRR17303617	SRX13480985	SAMN24020933	SRS11377228	PRJNA788733	77313
SAMN24020667	15th March 2015	United Kingdom		2015-03-15		Human				SRR17303721	SRX13480881	SAMN24020667	SRS11377124	PRJNA788733	164771
SAMN24021133	12th December 2014	United Kingdom		2014-12-12		Human				SRR17303843	SRX13480759	SAMN24021133	SRS11377002	PRJNA788733	77278
SAMN24020438		United Kingdom				Human				SRR17304127	SRX13481139	SAMN24020438	SRS11377382	PRJNA788733	112973
SAMN24021003	13th March 2016	United Kingdom		2016-03-13		Human				SRR17304228	SRX13481710	SAMN24021003	SRS11377953	PRJNA788733	247240
SAMN24020391	10th June 2016	United Kingdom		2016-06-10		Human				SRR17304396	SRX13481542	SAMN24020391	SRS11377784	PRJNA788733	271214
SAMN24297363	9th May 2014	United Kingdom		2014-05-09		Human				SRR17308467	SRX13485852	SAMN24297363	SRS11381918	PRJNA788733	15191
SAMN24297149	16th March 2015	United Kingdom		2015-03-16		Human				SRR17308513	SRX13485806	SAMN24297149	SRS11381872	PRJNA788733	99030
SAMN16614897	1st January 2019	USA	New York, Monroe County	2019-01-01	abdominal fluid	Human			URMC	SRR17431306	SRX9409006	SAMN16614897	SRS7625726	PRJNA673499	URMC_545
SAMN25244086	1st January 2019	Spain		2019-01-01	Feces, Gull (Larus spp.)					SRR17786551	SRX13948917	SAMN25244086	SRS11789911	PRJNA800400	2994_Spain
SAMN25244085	1st January 2019	Spain		2019-01-01	Feces, Gull (Larus spp.)					SRR17786552	SRX13948916	SAMN25244085	SRS11789910	PRJNA800400	2973_Spain
SAMN25244084	1st January 2019	Spain		2019-01-01	Feces, Gull (Larus spp.)					SRR17786553	SRX13948915	SAMN25244084	SRS11789909	PRJNA800400	2961_Spain
SAMN25244071	1st January 2019	Spain		2019-01-01	Feces, Gull (Larus spp.)					SRR17786567	SRX13948901	SAMN25244071	SRS11789895	PRJNA800400	2980_Spain
SAMN12392845	3rd August 2012	USA	New York City, NY	2012-08-03	blood	Human			Columbia University Division of Infectious Diseases	SRR9858662	SRX6612779	SAMN12392845	SRS5176921	PRJNA557275	KP0124
SAMEA111435919	2019	Norway		2019	Rectal sample					ERR10321727	ERX9854094	SAMEA111435919	ERS13529594	PRJEB56146	KresCPE0239
SAMEA112198964	9th March 2022	Germany		2022-03-09	urine					ERR10663258	ERX10131511	SAMEA112198964	ERS14309913	PRJEB58018	NRZ-75147
SAMEA111435810	2018	Norway		2018	Rectal sample					ERR10321618	ERX9853985	SAMEA111435810	ERS13529485	PRJEB56146	KresCPE0130
SAMEA111505704	17th November 2020	Paraguay		2020-11-17	aspirate		diseased		Instituto Nacional de Enfermedades Respiratorias y del Ambiente Juan Max Boettner (INERAM)	ERR10431867	ERX9959385	SAMEA111505704	ERS13618066	PRJEB56918	DTU_2021_1002976_1_SI_PRY_NANC_008
SAMEA111505139	10th November 2020	Nigeria		2020-11-10	swab (wound)		diseased		Obafemi Awolowo University Teaching Hospital	ERR10438951	ERX9964483	SAMEA111505139	ERS13617501	PRJEB56918	DTU_2021_1001995_1_SI_NGA_ILE_059
SAMEA111435807	2018	Norway		2018	Rectal sample					ERR10321615	ERX9853982	SAMEA111435807	ERS13529482	PRJEB56146	KresCPE0127
SAMEA12940404	14th February 2019	Spain		2019-02-14	Human		diseased			ERR8604177	ERX8236757	SAMEA12940404	ERS10539201	PRJEB50822	A0704
SAMEA110063344	2019	Israel		2019	clinical material					ERR9832600	ERX9378426	SAMEA110063344	ERS12161722	PRJEB53419	906221608
SAMEA12940569	9th April 2019	Spain		2019-04-09	Human		diseased			ERR8604342	ERX8236922	SAMEA12940569	ERS10539366	PRJEB50822	D0006
SAMEA13443863	31st August 2020	Spain		2020-08-31	Rectal swab					ERR9301353	ERX8843352	SAMEA13443863	ERS11045968	PRJEB51676	GT021
SAMEA13443873	15th February 2021	Spain		2021-02-15	Rectal swab					ERR9301363	ERX8843362	SAMEA13443873	ERS11045978	PRJEB51676	GT031
SAMEA13443900	17th May 2021	Spain		2021-05-17	Rectal swab					ERR9301390	ERX8843389	SAMEA13443900	ERS11046005	PRJEB51676	GT058
SAMEA110063324	2018	Israel		2018	clinical material					ERR9832580	ERX9378406	SAMEA110063324	ERS12161702	PRJEB53419	906247386
SAMEA111435750	2016	Norway		2016	Urine					ERR10321558	ERX9853925	SAMEA111435750	ERS13529425	PRJEB56146	KresCPE0070
SAMEA13443899	17th May 2021	Spain		2021-05-17	Rectal swab					ERR9301389	ERX8843388	SAMEA13443899	ERS11046004	PRJEB51676	GT057
SAMEA12940574	11th February 2019	Spain		2019-02-11	Human		diseased			ERR8604347	ERX8236927	SAMEA12940574	ERS10539371	PRJEB50822	D0301
SAMEA13443878	10th March 2021	Spain		2021-03-10	Urine					ERR9301368	ERX8843367	SAMEA13443878	ERS11045983	PRJEB51676	GT037
SAMEA13443846	23rd July 2018	Spain		2018-07-23	Rectal swab					ERR9301336	ERX8843335	SAMEA13443846	ERS11045951	PRJEB51676	GT005
SAMEA111435966	2020	Norway		2020	Rectal sample					ERR10321774	ERX9854141	SAMEA111435966	ERS13529641	PRJEB56146	KresCPE0286
SAMEA12940592	14th March 2019	Spain		2019-03-14	Human		diseased			ERR8604365	ERX8236945	SAMEA12940592	ERS10539389	PRJEB50822	E0205
SAMEA13443843	16th July 2018	Spain		2018-07-16	Rectal swab					ERR9301333	ERX8843332	SAMEA13443843	ERS11045948	PRJEB51676	GT001
SAMEA12940389	21st February 2019	Spain		2019-02-21	Human		diseased			ERR8604162	ERX8236742	SAMEA12940389	ERS10539186	PRJEB50822	A0507
SAMEA13443857	11th August 2019	Spain		2019-08-11	Rectal swab					ERR9301347	ERX8843346	SAMEA13443857	ERS11045962	PRJEB51676	GT015
SAMEA13443855	2nd August 2019	Spain		2019-08-02	Urine					ERR9301345	ERX8843344	SAMEA13443855	ERS11045960	PRJEB51676	GT013
SAMEA13443856	7th August 2019	Spain		2019-08-07	Urine					ERR9301346	ERX8843345	SAMEA13443856	ERS11045961	PRJEB51676	GT014
SAMEA12940674	1st February 2019	Spain		2019-02-01	Human		diseased			ERR8604447	ERX8237027	SAMEA12940674	ERS10539471	PRJEB50822	H0502
SAMEA13443877	3rd March 2021	Spain		2021-03-03	Rectal swab					ERR9301367	ERX8843366	SAMEA13443877	ERS11045982	PRJEB51676	GT035
SAMEA13443885	13th April 2021	Spain		2021-04-13	Rectal swab					ERR9301375	ERX8843374	SAMEA13443885	ERS11045990	PRJEB51676	GT043
SAMEA13443858	21st August 2019	Spain		2019-08-21	Rectal swab					ERR9301348	ERX8843347	SAMEA13443858	ERS11045963	PRJEB51676	GT016
SAMEA110063334	2018	Israel		2018	clinical material					ERR9832590	ERX9378416	SAMEA110063334	ERS12161712	PRJEB53419	906254243
SAMEA12940571	12th April 2019	Spain		2019-04-12	Human		diseased			ERR8604344	ERX8236924	SAMEA12940571	ERS10539368	PRJEB50822	D0008
SAMEA12940400	20th March 2019	Spain		2019-03-20	Human		diseased			ERR8604173	ERX8236753	SAMEA12940400	ERS10539197	PRJEB50822	A0610
SAMEA111547257	11th September 2020	Spain		2020-09-11	Human		diseased			ERR10461841	ERX9984093	SAMEA111547257	ERS13657317	PRJEB57245	K13204
SAMEA111547241	9th June 2020	Spain		2020-06-09	Human		diseased			ERR10461825	ERX9984077	SAMEA111547241	ERS13657301	PRJEB57245	K13187
SAMEA13443883	29th March 2021	Spain		2021-03-29	Rectal swab					ERR9301373	ERX8843372	SAMEA13443883	ERS11045988	PRJEB51676	GT041
SAMEA12940576	14th February 2019	Spain		2019-02-14	Human		diseased			ERR8604349	ERX8236929	SAMEA12940576	ERS10539373	PRJEB50822	D0303
SAMEA12940527	9th February 2019	Spain		2019-02-09	Human		diseased			ERR8604300	ERX8236880	SAMEA12940527	ERS10539324	PRJEB50822	B0104
SAMEA13443876	22nd February 2021	Spain		2021-02-22	Rectal swab					ERR9301366	ERX8843365	SAMEA13443876	ERS11045981	PRJEB51676	GT033
SAMEA12940565	7th February 2019	Spain		2019-02-07	Human		diseased			ERR8604338	ERX8236918	SAMEA12940565	ERS10539362	PRJEB50822	C0301
SAMEA13764966		UAE								ERR9410374	ERX8952317	SAMEA13764966	ERS11365491	PRJEB50277	PFZ560_CLC
SAMEA13443864	5th October 2020	Spain		2020-10-05	Urine					ERR9301354	ERX8843353	SAMEA13443864	ERS11045969	PRJEB51676	GT022
SAMEA12940720	11th April 2019	Spain		2019-04-11	Human		diseased			ERR8604493	ERX8237073	SAMEA12940720	ERS10539517	PRJEB50822	K0006
SAMEA12940421	11th February 2019	Spain		2019-02-11	Human		diseased			ERR8604194	ERX8236774	SAMEA12940421	ERS10539218	PRJEB50822	A1002
SAMEA12940396	4th March 2019	Spain		2019-03-04	Human		diseased			ERR8604169	ERX8236749	SAMEA12940396	ERS10539193	PRJEB50822	A0605
SAMEA14430890	19th October 2017	Spain		2017-10-19	Human					ERR10040071	ERX9580342	SAMEA14430890	ERS12037048	PRJEB37504	KP_HGE01_014
SAMEA14430864	18th October 2018	Spain		2018-10-18	Human					ERR10040045	ERX9580316	SAMEA14430864	ERS12037022	PRJEB37504	HGV2_431
SAMEA113935234	2017	Spain		2017	clinical material					ERR11592804	ERX10995406	SAMEA113935234	ERS15929395	PRJEB63349	SP06042_BL_KP
SAMN29188247	25th February 2013	Bangladesh		2013-02-25	missing	Human			Child Health Research Foundation (CHRF)	SRR19743875	SRX15789735	SAMN29188247	SRS13482542	PRJNA845975	CHRF_KPN_0258
SAMEA113935110	2018	Spain		2018	clinical material					ERR11592680	ERX10995282	SAMEA113935110	ERS15929271	PRJEB63349	SP01192_UR_KP
SAMN30551625	2021	Russia	Nizhniy Novgorod	2021		Human				SRR21289066	SRX17298358	SAMN30551625	SRS14860189	PRJNA729628	KP2329
SAMEA113935243	2018	Spain		2018	clinical material					ERR11592813	ERX10995415	SAMEA113935243	ERS15929404	PRJEB63349	SP06069_BL_KP
SAMEA113935069	2016	Spain		2016	clinical material					ERR11592639	ERX10995241	SAMEA113935069	ERS15929230	PRJEB63349	SP01011_UR_KP
SAMN28668645	30th November 2020	Australia	Queensland	2020-11-30	Rectal Swab	Human			missing	SRR19561642	SRX15613838	SAMN28668645	SRS13314573	PRJNA797179	M09087_1
SAMEA112661803	11th July 2015	Iran		2015-07-11	UC				Omid Pajand	ERR10922814	ERX10362630	SAMEA112661803	ERS14659348	PRJEB59975	DTU2020-141-PRJ1228-Klebsiella-pneumoniae-447
SAMEA112661806	25th March 2016	Iran		2016-03-25	UC				Omid Pajand	ERR10922821	ERX10362633	SAMEA112661806	ERS14659351	PRJEB59975	DTU2020-159-PRJ1228-Klebsiella-pneumoniae-659
SAMEA113935245	2018	Spain		2018	clinical material					ERR11592815	ERX10995417	SAMEA113935245	ERS15929406	PRJEB63349	SP06076_IA_KP
SAMD00500039	21st May 2019	Japan	Aichi	2019-05-21	urine from catheter	Human			AMRRC, NIID	DRR388543	DRX374403	SAMD00500039	DRS299670	PRJDB10842	SAMD00500039
SAMN14649872	2015	Singapore		2015	blood	Human			Singapore General Hospital	SRR11622502	SRX8186704	SAMN14649872	SRS6545680	PRJNA577535	EC1412
SAMN31309207	2022	Germany	Frankfurt am Main	2022		Human				SRR21927647	SRX17912166	SAMN31309207	SRS15428311	PRJNA891092	D3
SAMEA112661809	23rd July 2015	Iran		2015-07-23	UC				Omid Pajand	ERR10922829	ERX10362638	SAMEA112661809	ERS14659354	PRJEB59975	DTU2020-180-PRJ1228-Klebsiella-pneumoniae-247
SAMN25041862	2019	Guadeloupe		2019	human	Human			Institut Pasteur in Guadeloupe (French West Indies)	SRR17644211	SRX13812647	SAMN25041862	SRS11693254	PRJNA778230	GwaKP586
SAMEA112746566	2019	Portugal		2019	Poultry feed					ERR10968497	ERX10405157	SAMEA112746566	ERS14741828	PRJEB60418	K.pneumoniae-8_F1_4
SAMN14649859	2014	Singapore		2014	blood	Human			Singapore General Hospital	SRR11622517	SRX8186689	SAMN14649859	SRS6545665	PRJNA577535	EC1062
GCA_019927945.1_ASM1992794v1	12th November 2017	Germany			Urine		MDR
